# Supplementary material for: Translating Virtual Reality Cue Exposure Therapy for Binge Eating into a Real-World Setting: An Uncontrolled Pilot Study
Source: J Clin Med. 2021 Apr 5;10(7):1511. doi: 10.3390/jcm10071511 (PMC8038593; doi:10.3390/jcm10071511)
Supplement: Supplementary file 1 [file jcm-10-01511-s001.zip]

Archive with 7 entries (5 files):
- jcm-1150043-supplementary/
- jcm-1150043-supplementary/Supplementary Materials/
- jcm-1150043-supplementary/Supplementary Materials/.DS_Store
- jcm-1150043-supplementary/Supplementary Materials/JCM_Supplementary_Image1.docx
- jcm-1150043-supplementary/Supplementary Materials/JCM_Supplementary_Table1.docx
- jcm-1150043-supplementary/Supplementary Materials/JCM_Supplementary_Table2.docx
- jcm-1150043-supplementary/Supplementary Materials/JCM_Supplementary_Video1.mp4
